# Supplementary material for: Brainstem BDNF neurons are downstream of GFRAL/GLP1R signalling
Source: Nat Commun. 2024 Dec 30;15:10749. doi: 10.1038/s41467-024-54367-y (PMC11685588; doi:10.1038/s41467-024-54367-y)
Supplement: Supplementary file 4 — Source Data [file 41467_2024_54367_MOESM4_ESM.xlsx]

## Sheet: Fig 1b
Figure 1b %overlap
GFP +ve GFRAL	GFRAL +ve GFP
75	91
71	84
61	84
71	89
65	76
79	84

## Sheet: Fig 1c
Figure 1c Gfral activation (%)
	Vehicle							GDF15
AP	1	1	20	3	14			65	69	65	75	64	47	36
NTS	1	0	8	3	8			29	37	32	44	28	28	24
AP+NTS	1	0	14	3	11			43	51	50	61	46	38	30
Figure 1c FOS-expressing Gfral (%)
	Vehicle							GDF15
AP	5	4	31	9	33			57	51	69	54	79	69	29
NTS	1	0	2	2	3			7	6	6	5	7	14	5
AP+NTS	1	1	5	2	7			14	13	16	12	18	30	9

## Sheet: Fig 2c
Figure 2c Cumulative food intake (g)
	GfralWT:ChR2-eYFP								GfralCre:ChR2-eYFP
15	0.12	0.07	0.08	0.17	0.15	0.26	0.2	0.19	0.14	0.09	0.01	0.13	0.08	0.01
30	0.15	0.16	0.12	0.17	0.23	0.34	0.34	0.22	0.17	0.12	0.03	0.24	0.12	0.07
60	0.19	0.25	0.26	0.22	0.33	0.54	0.5	0.38	0.17	0.14	0.04	0.32	0.14	0.12

## Sheet: Fig 3b
Figure 3b Gfral DVC activation (%)
Saline	CNO
0	64
0	48
6	65
	73

## Sheet: Fig 3c
Figure 3c Cumulative food intake (g)
	Saline						CNO
1	0.23	0.49	0.23	0.51	0.42	0.36	0	0	0	0
2	0.49	1.08	0.31	0.95	0.7	0.78	0	0	0	0
4	1.02	1.84	1.17	1.77	1.38	1.49	0.09	0.01	0	0
24	4	4.57	4.53	5.18	5.56	5.11	7.02*	2.72	2.51	3.33
24h data point from one CNO animal was excluded as food was found in the cage
Figure 3c Body weight change (g)
Saline	CNO
-0.19	-1.6
0.6	-1.01
-0.45	-0.91
1.17	-1.06
0.32
0.53

## Sheet: Fig 3d
Figure 3d Acetaminophen (mmol/L)
Time (min)	Saline						CNO
0	0	0.008105	0	0.022563			0	0	0	0	0	0.032202
15	0.082804	0.200876	0.17678	0.820153			0	0.053888	0.070756	0.121358	0	0
30	0.11172	0.024973	0.116539	0.094852			0	0.010515	0.126177	0.020153	0	0.022563
60	0.020153	0	0	0			0	0.027382	0.024973	0	0	0.020153
Figure 3d AUC(arb.units)
Saline	CNO
4.058	0
3.636	1.456
5.274	4.275
14.61	2.274
	0
	1.051

## Sheet: Fig 3e
Figure 3e CTA intake (%)
	Water											Sucrose
Saline	61	50	59	53	51	25	50	82	30			39	50	41	47	49	75	50	18	70
CNO	92	74	78	99	97	82	82	91	91	89		8	26	22	1	3	18	18	9	9	11

## Sheet: Fig 3f
Figure 3f EE (kcal/hr)
Time [h]	Saline								CNO
-3	0.388602	0.354384	0.547408	0.349285	0.490745	0.52636			0.423703	0.424245	0.38477	0.440775	0.562721	0.383235
-2	0.389085	0.448097	0.502086	0.425376	0.50269	0.4776			0.397547	0.420553	0.359467	0.377937	0.458318	0.439206
-1	0.328518	0.294032	0.471365	0.309247	0.482537	0.502795			0.321896	0.347884	0.324226	0.388072	0.480512	0.436509
0	0.373368	0.361095	0.487002	0.377518	0.525375	0.552697			0.260208	0.334584	0.273536	0.331626	0.434051	0.366322
1	0.332974	0.345958	0.506579	0.341176	0.538827	0.547048			0.182332	0.218921	0.136885	0.243486	0.36778	0.336848
2	0.36224	0.382037	0.47907	0.324176	0.56661	0.527666			0.223676	0.282305	0.11886	0.2747	0.406601	0.374578
3	0.375411	0.322588	0.443037	0.365612	0.570609	0.507166			0.265663	0.299845	0.174816	0.309882	0.461226	0.384717
4	0.309906	0.362147	0.424692	0.350075	0.524464	0.503202			0.291257	0.335885	0.156036	0.32036	0.485623	0.416627
5	0.314374	0.337334	0.432247	0.322442	0.521726	0.479463			0.296436	0.373088	0.203973	0.374604	0.506177	0.425126
6	0.344791	0.350409	0.474096	0.298075	0.506861	0.569464			0.35692	0.402869	0.229679	0.38526	0.531049	0.483204
7	0.381998	0.471188	0.487601	0.505331	0.574596	0.525629			0.403955	0.472473	0.245887	0.448342	0.539257	0.499857
8	0.524403	0.42689	0.527636	0.502792	0.668124	0.609351			0.40646	0.546029	0.285654	0.47907	0.572794	0.510593
9	0.483374	0.554156	0.537376	0.476801	0.739662	0.699566			0.461032	0.485449	0.30738	0.475729	0.627384	0.539441
10	0.493614	0.455977	0.534461	0.416212	0.668323	0.653714			0.501316	0.497945	0.337144	0.544741	0.599468	0.52846
11	0.566462	0.556309	0.558764	0.478223	0.708625	0.642609			0.490406	0.496746	0.354683	0.579619	0.707816	0.612909
12	0.503361	0.549247	0.535375	0.519514	0.682643	0.709676			0.433124	0.580063	0.371182	0.592705	0.610688	0.549242
13	0.518164	0.445325	0.56636	0.407915	0.709111	0.683009			0.487075	0.59949	0.33498	0.601892	0.652362	0.563778
14	0.482844	0.481625	0.538297	0.414362	0.653074	0.708416			0.520549	0.511305	0.375757	0.562501	0.70597	0.715584
15	0.48361	0.521882	0.520256	0.452559	0.620975	0.672456			0.488219	0.494938	0.339063	0.534036	0.666617	0.603103
16	0.474387	0.460836	0.528115	0.400484	0.657525	0.651047			0.43505	0.560555	0.386022	0.543142	0.572831	0.47746
17	0.518765	0.444164	0.54662	0.424419	0.625039	0.620109			0.468042	0.53196	0.385924	0.554785	0.530575	0.493221
18	0.515407	0.539363	0.574365	0.565788	0.669888	0.676841			0.504804	0.467613	0.505506	0.523326	0.554933	0.524788
19	0.493653	0.40373	0.570408	0.441563	0.680787	0.683314			0.356135	0.540332	0.531727	0.588914	0.594777	0.520647
20	0.381503	0.433775	0.490264	0.360076	0.657673	0.590962			0.343831	0.443663	0.442433	0.43218	0.65165	0.632698
21	0.324472	0.327051	0.5228	0.345197	0.527278	0.577926			0.455528	0.379151	0.403673	0.392727	0.627961	0.553445
22	0.362048	0.360682	0.508246	0.300978	0.511163	0.528202			0.380894	0.370937	0.401471	0.395798	0.474145	0.497368
23	0.352475	0.355277	0.375351	0.360568	0.522907	0.481213			0.365527	0.3601	0.413036	0.353983	0.499719	0.472184
24	0.344061	0.283121	0.414274	0.292144	0.511195	0.516873			0.375432	0.343091	0.371029	0.386953	0.448158	0.505023
Figure 3f average EE (kcal/hr)
Time (h)	Saline						CNO
0-2	0.356194	0.36303	0.490884	0.347623	0.543604	0.54247	0.222072	0.278603	0.176427	0.283271	0.40281	0.359249
2-4	0.349186	0.355591	0.448933	0.346621	0.553894	0.512678	0.260199	0.306012	0.149904	0.301647	0.45115	0.391974
4-6	0.323024	0.349963	0.443678	0.323531	0.517683	0.517376	0.314871	0.370614	0.196563	0.360075	0.507616	0.441652
6-8	0.417064	0.416162	0.496445	0.4354	0.583193	0.568148	0.389112	0.47379	0.25374	0.437557	0.5477	0.497885
8-10	0.500464	0.479008	0.533158	0.465268	0.692036	0.654211	0.456269	0.509807	0.310059	0.499847	0.599882	0.526165
10-12	0.523345	0.4971	0.546013	0.449267	0.682016	0.653236	0.495476	0.503641	0.34775	0.566159	0.645219	0.566087

## Sheet: Fig 3h
Figure 3h Body temperature difference
Saline	CNO
-1	-3.7
1.6	0
1.6	-1.3
-0.4	-2.3
0.8	-1.4
-0.3	-2.8
0.1	-2.2
0.7	-1.6
0.7	-1.2

## Sheet: Fig 3g
Figure 3g RER
Time [h]	Saline								CNO
-3	0.981925	0.846558	0.954187	0.926702	0.943205	0.924422			0.953602	0.995079	0.96541	0.827184	0.9251	1.00877
-2	0.982789	0.91007	0.971945	0.966393	0.903424	0.903423			0.974049	1.01807	0.907982	0.93531	0.856388	0.971455
-1	1.00122	0.916791	0.995471	0.940002	0.948101	0.895566			0.997786	0.971686	0.858185	0.983274	0.82932	0.924111
0	0.914358	0.849843	0.884738	0.859482	0.836153	0.918279			1.00368	0.881255	0.764151	0.95105	0.90318	0.823021
1	0.914918	0.842891	0.79655	0.843758	0.956279	0.833566			0.83841	0.760096	0.764945	0.791952	0.789067	0.81415
2	0.960459	0.922422	0.845194	0.892031	0.964171	0.804993			0.784558	0.765201	0.759753	0.770129	0.766797	0.834479
3	0.979796	0.944781	0.907763	0.95471	0.987539	0.783788			0.79984	0.753115	0.742759	0.775345	0.778149	0.820808
4	0.93259	0.973569	0.855633	0.931653	0.982389	0.769865			0.789513	0.762818	0.729302	0.752242	0.76251	0.806939
5	1.02389	1.02029	0.887954	0.988804	0.972122	0.771332			0.7947	0.827282	0.760449	0.788536	0.803877	0.813702
6	1.00591	1.05327	0.917829	1.01159	0.964286	0.803019			0.853235	0.831955	0.760106	0.788185	0.81087	0.895561
7	1.0014	1.02382	0.877728	1.01741	0.951875	0.804912			0.842149	0.890949	0.762235	0.836537	0.850408	1.00159
8	1.0207	1.02229	0.879933	0.997816	0.968859	0.860964			0.898088	0.916622	0.756134	0.888924	0.888279	0.996604
9	1.00965	1.01788	0.909431	1.01881	1.02128	0.959814			0.930197	0.919981	0.785512	0.91448	0.951464	0.977661
10	1.0159	1.02039	0.921818	1.00093	1.00778	0.936345			0.936972	0.900356	0.780716	0.937212	0.933348	0.984659
11	1.02845	0.961363	0.917777	1.03168	0.991887	0.95904			0.966957	0.87222	0.783374	0.97666	0.950313	0.960821
12	1.02045	0.990556	0.904213	1.01917	0.901413	0.968925			0.848964	0.958263	0.848089	0.986455	0.914034	0.961456
13	1.0242	0.963784	0.937499	1.0072	1.01839	0.961344			0.928703	0.968385	0.806665	0.9898	0.965967	0.96481
14	0.973363	0.925171	0.949661	0.985185	0.969721	0.965403			0.971306	0.96534	0.816783	0.989399	0.958687	0.988913
15	0.956277	0.905103	0.924079	0.952325	0.923345	0.924479			0.985815	0.956634	0.810681	0.997197	0.96613	0.977071
16	0.910084	0.891227	0.91874	0.949751	0.92026	0.926741			0.982087	0.963948	0.870424	0.966561	0.846269	0.961912
17	0.940811	0.887321	0.911722	0.895019	0.968088	0.867556			0.984115	0.990684	0.907184	0.979994	0.871959	0.889919
18	0.971053	0.947943	0.960069	0.978364	0.967238	0.913042			0.997602	1.00112	0.988113	0.995928	0.873925	0.885514
19	0.987172	0.874826	0.945071	0.940706	0.959299	0.982238			0.911976	0.999327	1.01655	0.982456	0.948623	0.945242
20	0.934359	0.945756	0.890268	0.889563	0.994992	0.95429			0.805825	0.96743	1.00425	0.947175	0.976761	0.883002
21	0.929015	0.854297	0.976986	0.844287	0.917546	0.951325			0.876624	0.930897	1.02275	0.970353	0.964379	0.980338
22	0.956829	0.941651	0.891228	0.893497	0.90437	0.958455			0.948823	0.843094	0.94841	0.959079	0.824549	1.00609
23	0.93737	0.950502	0.818828	0.868627	0.857604	0.963921			0.928463	0.936568	0.970805	0.909011	0.783872	0.98348
24	0.967872	0.889927	0.876236	0.95036	0.849298	0.914278			0.975066	0.864275	0.932443	0.949455	0.777186	0.995597
Figure 3g RER average
	Saline						CNO
0-2	0.903694	0.844737	0.817011	0.849391	0.842204	0.863053	0.933451	0.80016	0.750555	0.852599	0.83952	0.784149
2-4	0.967852	0.940566	0.878154	0.92738	0.977948	0.792886	0.793635	0.756169	0.750294	0.773307	0.771857	0.82443
4-6	0.976909	0.999951	0.877854	0.963681	0.974717	0.769416	0.791689	0.794504	0.746071	0.772072	0.780591	0.809221
6-8	1.00576	1.03841	0.895623	1.01486	0.955613	0.803326	0.855901	0.863694	0.762485	0.818604	0.833735	0.950691
8-10	1.01427	1.02238	0.895479	1.00545	1.00055	0.91716	0.915138	0.919614	0.772259	0.904943	0.924954	0.987929
10-12	1.01988	0.992856	0.918502	1.01691	0.995611	0.948273	0.947063	0.891988	0.786735	0.957276	0.94046	0.974297

[truncated: 37 more sheets: Fig 4b, Fig 4c, Fig 4d, Fig 4e, Fig 4f, Fig 5b, Fig 5c, Fig 5d, Fig 5e, Fig 5f, Fig 5g, Fig 6b, Fig 6c, Fig 6d, Fig 6e, Fig 7c, Fig 7d, Fig 7e, Fig 7f, Fig 7g …]
